# Supplementary material for: Conductive Inks Based on Melamine Intercalated Graphene Nanosheets for Inkjet Printed Flexible Electronics
Source: Nanomaterials (Basel). 2022 Aug 25;12(17):2936. doi: 10.3390/nano12172936 (PMC9457697; doi:10.3390/nano12172936)
Supplement: Supplementary file 1 [file nanomaterials-12-02936-s001.zip]

Archive with 1 entries (1 files):
- nanomaterials-1861375-supplementary.pdf
